# Supplementary material for: Evolutionary emergence of infectious diseases in heterogeneous host populations
Source: PLoS Biol. 2018 Sep 24;16(9):e2006738. doi: 10.1371/journal.pbio.2006738 (PMC6171948; doi:10.1371/journal.pbio.2006738)
Supplement: S1 Data — The file contains five tabs and the data in each tab have been used to generate one (or two) figure(s). (1) Tab Fig 3. The table is composed of four columns: “Phages” indicates the number of phages initially inoculated, “Fraction” indicates the proportion of replicates (between 0 and 1) in which an epidemic occurred, “Type” indicates whether this epidemic is an emergence or an evolutionary emergence, and “Replicate” indicates in which replicated experiments the data were obtained. (2) Tab Fig 4 and S11 Fig. The table is composed of four columns: “Fraction sensitive” indicates the proportion of sensitive bacteria added at the beginning of the experiment, “Epidemics (on 96 replicates)” indicates the number of replicates (between 0 and 96) in which an epidemic occurred, “Type of epidemics” indicates whether this is an emergence or an evolutionary emergence, and “BIM” indicates the name of the BIM. When “Type of epidemic” is “Evolutionary emergence,” the data were used to draw Fig 4, and when it is “Emergence,” the data were used to draw S11 Fig. (3) Tab Fig 5. The table contains four columns: “Strain” contains the name of the strain tested, “Diversity” contains the level of diversity tested, “Epidemics on strain” contains the number of replicates (between 0 and 96) on which an epidemic occurred, and “Rep” indicates in which replicated experiments the data were obtained. (4) Tab S9 Fig. The column named “BIM” indicates the name of the tested strain, and the column named “Mutants” indicates the number of replicates (between 0 and 96) in which a mutant was detected. The eight BIMs used in the following steps of this study are the BIMs 25, 38, 19, 39, 7, 9, 13, and 16. These eight bacterial strains are referred to as BIMs 1–8, respectively, in S1 Text. (5) Tab S10 Fig. The table contains four columns. The column called “Fraction Sensitive” indicates the fraction of sensitive bacteria at the beginning of the experiment, the column called “Epidemics” indicates the number of [file pbio.2006738.s016.xlsx]

## Sheet: Fig3
Phages	Fraction	Type	Rep
0.3	0.5151515152	Total	1
0.3	0.0303030303	Evo emergence	1
3	0.9438202247	Total	1
3	0.1235955056	Evo emergence	1
30	1	Total	1
30	0.2708333333	Evo emergence	1
300	1	Total	1
300	0.5729166667	Evo emergence	1
3000	1	Total	1
3000	0.5729166667	Evo emergence	1
30000	1	Total	1
30000	0.5833333333	Evo emergence	1
0.3	0.7307692308	Total	2
0.3	0	Evo emergence	2
3	0.9130434783	Total	2
3	0.1195652174	Evo emergence	2
30	1	Total	2
30	0.21875	Evo emergence	2
300	1	Total	2
300	0.2604166667	Evo emergence	2
3000	1	Total	2
3000	0.2916666667	Evo emergence	2
30000	1	Total	2
30000	0.28125	Evo emergence	2

## Sheet: Fig4 and FigS11
Fraction sensitive	Epidemics (on 96 replicates)	Type of epidemics	BIM
0	0	Evolutionary emergence	BIM 25
10	26	Evolutionary emergence	BIM 25
20	22	Evolutionary emergence	BIM 25
30	27	Evolutionary emergence	BIM 25
40	23	Evolutionary emergence	BIM 25
50	45	Evolutionary emergence	BIM 25
60	27	Evolutionary emergence	BIM 25
70	21	Evolutionary emergence	BIM 25
80	12	Evolutionary emergence	BIM 25
90	4	Evolutionary emergence	BIM 25
100	0	Evolutionary emergence	BIM 25
0	96	Emergence	BIM 25
10	96	Emergence	BIM 25
20	96	Emergence	BIM 25
30	96	Emergence	BIM 25
40	96	Emergence	BIM 25
50	96	Emergence	BIM 25
60	96	Emergence	BIM 25
70	96	Emergence	BIM 25
80	96	Emergence	BIM 25
90	96	Emergence	BIM 25
100	0	Emergence	BIM 25
0	49	Evolutionary emergence	BIM 38
10	82	Evolutionary emergence	BIM 38
20	88	Evolutionary emergence	BIM 38
30	88	Evolutionary emergence	BIM 38
40	82	Evolutionary emergence	BIM 38
50	47	Evolutionary emergence	BIM 38
60	47	Evolutionary emergence	BIM 38
70	11	Evolutionary emergence	BIM 38
80	3	Evolutionary emergence	BIM 38
90	0	Evolutionary emergence	BIM 38
100	0	Evolutionary emergence	BIM 38
0	96	Emergence	BIM 38
10	96	Emergence	BIM 38
20	96	Emergence	BIM 38
30	96	Emergence	BIM 38
40	96	Emergence	BIM 38
50	96	Emergence	BIM 38
60	96	Emergence	BIM 38
70	96	Emergence	BIM 38
80	96	Emergence	BIM 38
90	91	Emergence	BIM 38
100	0	Emergence	BIM 38
0	0	Evolutionary emergence	BIM 13
10	93	Evolutionary emergence	BIM 13
20	89	Evolutionary emergence	BIM 13
30	80	Evolutionary emergence	BIM 13
40	88	Evolutionary emergence	BIM 13
50	75	Evolutionary emergence	BIM 13
60	91	Evolutionary emergence	BIM 13
70	84	Evolutionary emergence	BIM 13
80	82	Evolutionary emergence	BIM 13
90	83	Evolutionary emergence	BIM 13
100	0	Evolutionary emergence	BIM 13
0	96	Emergence	BIM 13
10	96	Emergence	BIM 13
20	96	Emergence	BIM 13
30	96	Emergence	BIM 13
40	96	Emergence	BIM 13
50	96	Emergence	BIM 13
60	96	Emergence	BIM 13
70	96	Emergence	BIM 13
80	96	Emergence	BIM 13
90	96	Emergence	BIM 13
100	0	Emergence	BIM 13
0	0	Evolutionary emergence	BIM 16
10	18	Evolutionary emergence	BIM 16
20	8	Evolutionary emergence	BIM 16
30	7	Evolutionary emergence	BIM 16
40	11	Evolutionary emergence	BIM 16
50	56	Evolutionary emergence	BIM 16
60	47	Evolutionary emergence	BIM 16
70	28	Evolutionary emergence	BIM 16
80	12	Evolutionary emergence	BIM 16
90	8	Evolutionary emergence	BIM 16
100	0	Evolutionary emergence	BIM 16
0	96	Emergence	BIM 16
10	96	Emergence	BIM 16
20	96	Emergence	BIM 16
30	96	Emergence	BIM 16
40	96	Emergence	BIM 16
50	94	Emergence	BIM 16
60	96	Emergence	BIM 16
70	96	Emergence	BIM 16
80	96	Emergence	BIM 16
90	96	Emergence	BIM 16
100	0	Emergence	BIM 16
0	96	Emergence	BIM 7
10	96	Emergence	BIM 7
20	96	Emergence	BIM 7
30	96	Emergence	BIM 7
40	96	Emergence	BIM 7
50	96	Emergence	BIM 7
60	96	Emergence	BIM 7
70	96	Emergence	BIM 7
80	96	Emergence	BIM 7
90	39	Emergence	BIM 7
100	0	Emergence	BIM 7
0	1	Evolutionary emergence	BIM 7
10	13	Evolutionary emergence	BIM 7
20	23	Evolutionary emergence	BIM 7
30	26	Evolutionary emergence	BIM 7
40	27	Evolutionary emergence	BIM 7
50	39	Evolutionary emergence	BIM 7
60	28	Evolutionary emergence	BIM 7
70	21	Evolutionary emergence	BIM 7
80	7	Evolutionary emergence	BIM 7
90	0	Evolutionary emergence	BIM 7
100	0	Evolutionary emergence	BIM 7
0	96	Emergence	BIM 9
10	96	Emergence	BIM 9
20	96	Emergence	BIM 9
30	96	Emergence	BIM 9
40	96	Emergence	BIM 9
50	96	Emergence	BIM 9
60	96	Emergence	BIM 9
70	96	Emergence	BIM 9
80	96	Emergence	BIM 9
90	68	Emergence	BIM 9
100	0	Emergence	BIM 9
0	0	Evolutionary emergence	BIM 9
10	8	Evolutionary emergence	BIM 9
20	12	Evolutionary emergence	BIM 9
30	13	Evolutionary emergence	BIM 9
40	23	Evolutionary emergence	BIM 9
50	26	Evolutionary emergence	BIM 9
60	23	Evolutionary emergence	BIM 9
70	15	Evolutionary emergence	BIM 9
80	5	Evolutionary emergence	BIM 9
90	0	Evolutionary emergence	BIM 9
100	0	Evolutionary emergence	BIM 9
0	96	Emergence	BIM 39
10	96	Emergence	BIM 39
20	96	Emergence	BIM 39
30	96	Emergence	BIM 39
40	96	Emergence	BIM 39
50	96	Emergence	BIM 39
60	96	Emergence	BIM 39
70	96	Emergence	BIM 39
80	96	Emergence	BIM 39
90	96	Emergence	BIM 39
100	0	Emergence	BIM 39
0	1	Evolutionary emergence	BIM 39
10	92	Evolutionary emergence	BIM 39
20	93	Evolutionary emergence	BIM 39
30	86	Evolutionary emergence	BIM 39
40	85	Evolutionary emergence	BIM 39
50	82	Evolutionary emergence	BIM 39
60	78	Evolutionary emergence	BIM 39
70	59	Evolutionary emergence	BIM 39
80	24	Evolutionary emergence	BIM 39
90	3	Evolutionary emergence	BIM 39
100	0	Evolutionary emergence	BIM 39
0	96	Emergence	BIM 19
10	96	Emergence	BIM 19
20	96	Emergence	BIM 19
30	96	Emergence	BIM 19
40	96	Emergence	BIM 19
50	96	Emergence	BIM 19
60	96	Emergence	BIM 19
70	96	Emergence	BIM 19
80	94	Emergence	BIM 19
90	82	Emergence	BIM 19
100	0	Emergence	BIM 19
0	0	Evolutionary emergence	BIM 19
10	56	Evolutionary emergence	BIM 19
20	73	Evolutionary emergence	BIM 19
30	77	Evolutionary emergence	BIM 19
40	60	Evolutionary emergence	BIM 19
50	69	Evolutionary emergence	BIM 19
60	63	Evolutionary emergence	BIM 19
70	54	Evolutionary emergence	BIM 19
80	9	Evolutionary emergence	BIM 19
90	0	Evolutionary emergence	BIM 19
100	0	Evolutionary emergence	BIM 19

## Sheet: Fig5
Strain	Diversity	Epidemics on Strain	Rep
7	1	20	1
9	1	8	1
13	1	7	1
16	1	10	1
25	1	18	1
38	1	39	1
19	1	63	1
39	1	53	1
Sensitive	1	96	1
Sensitive	1	96	1
Sensitive	1	96	1
Sensitive	1	95	1
Sensitive	1	96	1
Sensitive	1	96	1
Sensitive	1	95	1
Sensitive	1	93	1
7	2	14	1
9	2	0	1
13	2	9	1
16	2	0	1
25	2	6	1
38	2	47	1
19	2	56	1
39	2	8	1
Sensitive	2	96	1
Sensitive	2	96	1
Sensitive	2	96	1
Sensitive	2	96	1
7	4	5	1
9	4	0	1
13	4	7	1
16	4	0	1
25	4	0	1
38	4	17	1
19	4	17	1
39	4	2	1
Sensitive	4	96	1
Sensitive	4	96	1
7	8	3	1
9	8	0	1
13	8	2	1
16	8	0	1
25	8	0	1
38	8	1	1
19	8	7	1
39	8	0	1
Sensitive	8	96	1
7	1	18	2
9	1	6	2
13	1	9	2
16	1	17	2
25	1	37	2
38	1	54	2
19	1	48	2
39	1	40	2
Sensitive	1	96	2
Sensitive	1	94	2
Sensitive	1	96	2
Sensitive	1	96	2
Sensitive	1	96	2
Sensitive	1	96	2
Sensitive	1	96	2
Sensitive	1	96	2
7	2	22	2
9	2	0	2
13	2	4	2
16	2	0	2
25	2	0	2
38	2	57	2
19	2	15	2
39	2	15	2
Sensitive	2	96	2
Sensitive	2	96	2
Sensitive	2	96	2
Sensitive	2	96	2
7	4	12	2
9	4	0	2
13	4	1	2
16	4	1	2
25	4	0	2
38	4	37	2
19	4	0	2
39	4	1	2
Sensitive	4	96	2
Sensitive	4	96	2
7	8	2	2
9	8	0	2
13	8	0	2
16	8	0	2
25	8	0	2
38	8	7	2
19	8	0	2
39	8	0	2
Sensitive	8	96	2

## Sheet: FigS9
BIM	Mutants
1	27
2	29
3	21
4	62
5	25
6	86
7	40
8	30
9	37
10	25
11	49
12	33
13	40
14	25
15	26
16	40
17	33
18	27
19	37
20	16
21	17
22	29
23	22
24	12
25	38
26	16
27	35
28	23
29	24
30	27
31	26
32	28
38	39
39	39
41	13
43	26
44	55
46	46
47	47
48	62

## Sheet: FigS10
Fraction sensitive	Epidemics	Phages per replicate	Type of epidemics
0	0	200	Emergence
10	6	200	Emergence
20	33	200	Emergence
30	85	200	Emergence
40	95	200	Emergence
50	93	200	Emergence
60	96	200	Emergence
70	96	200	Emergence
80	96	200	Emergence
90	95	200	Emergence
100	96	200	Emergence
0	0	200	Evolutionary emergence
10	5	200	Evolutionary emergence
20	11	200	Evolutionary emergence
30	59	200	Evolutionary emergence
40	86	200	Evolutionary emergence
50	93	200	Evolutionary emergence
60	96	200	Evolutionary emergence
70	96	200	Evolutionary emergence
80	96	200	Evolutionary emergence
90	96	200	Evolutionary emergence
100	0	200	Evolutionary emergence
0	1	20	Emergence
10	4	20	Emergence
20	0	20	Emergence
30	81	20	Emergence
40	90	20	Emergence
50	96	20	Emergence
60	96	20	Emergence
70	96	20	Emergence
80	96	20	Emergence
90	96	20	Emergence
100	95	20	Emergence
0	1	20	Evolutionary emergence
10	1	20	Evolutionary emergence
20	0	20	Evolutionary emergence
30	3	20	Evolutionary emergence
40	11	20	Evolutionary emergence
50	85	20	Evolutionary emergence
60	93	20	Evolutionary emergence
70	92	20	Evolutionary emergence
80	70	20	Evolutionary emergence
90	95	20	Evolutionary emergence
100	0	20	Evolutionary emergence
0	0	2	Emergence
10	0	2	Emergence
20	1	2	Emergence
30	28	2	Emergence
40	12	2	Emergence
50	74	2	Emergence
60	85	2	Emergence
70	93	2	Emergence
80	95	2	Emergence
90	93	2	Emergence
100	94	2	Emergence
0	0	2	Evolutionary emergence
10	0	2	Evolutionary emergence
20	0	2	Evolutionary emergence
30	0	2	Evolutionary emergence
40	2	2	Evolutionary emergence
50	5	2	Evolutionary emergence
60	20	2	Evolutionary emergence
70	19	2	Evolutionary emergence
80	26	2	Evolutionary emergence
90	4	2	Evolutionary emergence
100	4	2	Evolutionary emergence
